# Supplementary material for: Associations between Gut Microbiota and Intestinal Inflammation, Permeability and Damage in Young Malawian Children
Source: J Trop Pediatr. 2022 Feb 12;68(2):fmac012. doi: 10.1093/tropej/fmac012 (PMC8846364; doi:10.1093/tropej/fmac012)
Supplement: fmac012_Supplementary_Data [file fmac012_supplementary_data.zip]

Archive with 3 entries (3 files):
- Kortekangas Gut microbiota and EED_Supplementary Table 2.docx
- Kortekangas Gut microbiota and EED_Supplementary Table 3.docx
- Kortekangas Gut microbiota and EED_Supplementary Table 1.docx
